# Supplementary material for: The CSF-1-receptor inhibitor, JNJ-40346527 (PRV-6527), reduced inflammatory macrophage recruitment to the intestinal mucosa and suppressed murine T cell mediated colitis
Source: PLoS One. 2019 Nov 11;14(11):e0223918. doi: 10.1371/journal.pone.0223918 (PMC6844469; doi:10.1371/journal.pone.0223918)
Supplement: S8 Table — (XLSX) [file pone.0223918.s009.xlsx]

## Sheet: Sheet0
S8 Table
© 2000-2019 QIAGEN. All rights reserved.
Canonical Pathways	TCT: Vehicle vs. Naïve	TCT: JNJ527 vs Vehicle	CD responders vs. Healthy controls	CD responders post vs pre infliximab
TREM1 Signaling	5	-4.69	5.196	-4.899
Dendritic Cell Maturation	5.032	-4.041	5.603	-5
Neuroinflammation Signaling Pathway	3.969	-3.904	5.25	-4.727
Role of NFAT in Regulation of the Immune Response	4.621	-3.962	4.116	-3.8
Production of Nitric Oxide and Reactive Oxygen Species in Macrophages	3.781	-3.441	4.867	-3.4
Leukocyte Extravasation Signaling	3.479	-3.402	4.919	-3.772
Th1 Pathway	4.907	-3.4	3.43	-3.657
PKCθ Signaling in T Lymphocytes	4.841	-3.638	3.286	-3.3
iCOS-iCOSL Signaling in T Helper Cells	4.333	-3.441	3.8	-3.153
Fcγ Receptor-mediated Phagocytosis in Macrophages and Monocytes	4.583	-3.873	3.13	-2.887
IL-8 Signaling	3.307	-3.411	4	-3.53
Osteoarthritis Pathway	3	-2.84	3.703	-3.656
Calcium-induced T Lymphocyte Apoptosis	3.638	-2.449	3.357	-3.464
HMGB1 Signaling	4.243	-4.025	2.449	-2.183
Colorectal Cancer Metastasis Signaling	2.921	-2.294	3.647	-3.536
Tec Kinase Signaling	3.651	-3.357	3.651	-1.886
Role of Pattern Recognition Receptors in Recognition of Bacteria and Viruses	2.294	-3.441	3.771	-2.673
NF-κB Signaling	2.667	-3.441	3.307	-1.807
Th17 Activation Pathway	4.146	N/A	3.674	-3.317
CD28 Signaling in T Helper Cells	2.746	-2.887	3.13	-1.265
GP6 Signaling Pathway	0.962	-2.309	3.838	-3.838
Role of IL-17F in Allergic Inflammatory Airway Diseases	2.646	-2.449	2.714	-3
Acute Phase Response Signaling	2.711	-2.496	2.785	-1.941
3-phosphoinositide Biosynthesis	2.263	-2.837	3.272	-2.309
Toll-like Receptor Signaling	2.828	-2.449	3	-2.236
Integrin Signaling	1.961	-2.673	2.268	-2.357
p38 MAPK Signaling	3.873	-2.828	1.706	-1.667
Signaling by Rho Family GTPases	2.065	-2.333	3.53	-2.065
ILK Signaling	2.683	-2.333	2.985	-1.155
Cdc42 Signaling	3.357	-2	2.111	-2.121
B Cell Receptor Signaling	2.449	-2.324	2.646	-1.265
Regulation of Actin-based Motility by Rho	2.646	-2	2.496	-2.111
PPAR Signaling	-3.051	2.646	-1.606	1.89
LXR/RXR Activation	-3.9	3.153	-1.461	0.626
Th2 Pathway	2.897	-2.294	2.683	-1.213
Inflammasome pathway	2.236	-2	2.236	-2.449
Phospholipase C Signaling	3.411	-1.387	1.915	-2.065
Cholecystokinin/Gastrin-mediated Signaling	2.121	-2.646	2.236	-1.667
Oncostatin M Signaling	2	-2	1.941	-2.646
Agrin Interactions at Neuromuscular Junction	2.449	-2	1.897	-2.236
Superpathway of Inositol Phosphate Compounds	2.197	-3	2.058	-1.291
Pancreatic Adenocarcinoma Signaling	1.698	-1.667	2.324	-1.414
LPS/IL-1 Mediated Inhibition of RXR Function	2.887	-1.667	2.84	-1
NF-κB Activation by Viruses	2.236	-2.333	2.668	-1.134
Chemokine Signaling	1.897	-2.646	1.667	-2.121
Ephrin Receptor Signaling	1.155	-1.633	3	-2.496
Type I Diabetes Mellitus Signaling	3.962	-1.134	1.508	-1.667
Renin-Angiotensin Signaling	1.886	-2.53	2.357	-1.414
Eicosanoid Signaling	2.121	-2.236	2.121	-1.633
Fc Epsilon RI Signaling	3.266	-2.496	1.706	-0.632
3-phosphoinositide Degradation	1.807	-1.897	2.065	-2.236
Rac Signaling	1.387	-1.89	2.5	-2.111
RhoGDI Signaling	-1.667	1	-2.668	2.5
Aryl Hydrocarbon Receptor Signaling	1.508	-2.121	2.496	-1.633
IL-6 Signaling	2.353	-2	1.616	-1.069
iNOS Signaling	2.646	N/A	2.449	-2.236
D-myo-inositol (1,4,5,6)-Tetrakisphosphate Biosynthesis	1.213	-1.667	2.183	-2.236
D-myo-inositol (3,4,5,6)-tetrakisphosphate Biosynthesis	1.213	-1.667	2.183	-2.236
ERK/MAPK Signaling	1.877	-1.508	2.191	-1.604
Antioxidant Action of Vitamin C	-2.84	2.121	-1.291	0.816
Type II Diabetes Mellitus Signaling	2.357	-1.667	1.604	1.342
Interferon Signaling	1.89	N/A	2.714	-2.333
Actin Cytoskeleton Signaling	1.606	-2.333	1.091	-1.897
CXCR4 Signaling	1.789	-1.941	2.236	-0.905
Corticotropin Releasing Hormone Signaling	1.069	-0.707	2.646	-2
Adrenomedullin signaling pathway	1.706	-2.673	1.414	-1
HGF Signaling	1.069	-1.89	2.683	-1.134
D-myo-inositol-5-phosphate Metabolism	1.698	-1.732	1.606	-1.633
IL-7 Signaling Pathway	1.213	-1.134	2.668	-1.604
Endothelin-1 Signaling	0.962	-2	2.121	-1.5
GM-CSF Signaling	1.698	-2.333	1.807	-0.707
Activation of IRF by Cytosolic Pattern Recognition Receptors	1.265	-2	1.633	-1.633
MIF Regulation of Innate Immunity	3	N/A	1.89	-1.633
Role of NFAT in Cardiac Hypertrophy	1.095	-1.698	1.091	-0.707
PI3K Signaling in B Lymphocytes	1.606	-1.387	0.655	-1.667
GNRH Signaling	1	-1.633	2.324	N/A
IL-17A Signaling in Airway Cells	0.5	-1.633	2.673	-1.414
Gαi Signaling	0.943	-1.732	0.632	-1.89
fMLP Signaling in Neutrophils	0.655	-2.111	2	-1.414
Inhibition of Matrix Metalloproteases	-1.134	0.816	-1.897	2.111
CCR3 Signaling in Eosinophils	2	-2.53	1.387	0
Opioid Signaling Pathway	0.845	-1.5	2.2	-0.577
eNOS Signaling	0.775	-1	2.324	-0.707
MIF-mediated Glucocorticoid Regulation	2.828	N/A	1.633	-1.342
Synaptic Long Term Depression	0.962	-1.604	1.706	-1.414
Nitric Oxide Signaling in the Cardiovascular System	0.775	-0.707	3	-1.134
CD40 Signaling	0.5	-1.89	2.333	-0.816
Lymphotoxin β Receptor Signaling	1.069	-2.121	1.897	-0.447
Melatonin Degradation I	-2.449	N/A	-1.732	1.342
Endocannabinoid Cancer Inhibition Pathway	-1.5	N/A	-2.357	1.155
cAMP-mediated signaling	-0.87	-1.698	0.408	-1.604
Dermatan Sulfate Biosynthesis	-0.447	0	2.496	-2.449
IL-3 Signaling	1.604	-1.414	1.5	-0.816
Cytotoxic T Lymphocyte-mediated Apoptosis of Target Cells	3.317	N/A	N/A	-2
Relaxin Signaling	0.5	-1.667	2.333	-0.816
Gαq Signaling	1.528	-2.324	1.147	-0.302
Nicotine Degradation II	-2.449	N/A	-1.508	1.342
RANK Signaling in Osteoclasts	0.905	-1.633	2.309	-0.447
Ephrin B Signaling	1.134	-2.236	1.89	N/A
Heparan Sulfate Biosynthesis (Late Stages)	-1.155	0.707	1.155	-2.236
Heparan Sulfate Biosynthesis	-1.155	0.707	1.155	-2.236
CCR5 Signaling in Macrophages	1.89	N/A	2	-1.342
Phospholipases	1.667	-1.89	0.832	-0.816
Sperm Motility	0.577	-1.342	1.964	-1.265
Apelin Endothelial Signaling Pathway	1.5	N/A	2.138	-1.508
Macropinocytosis Signaling	0.905	-1.89	1.508	-0.816
Glioma Invasiveness Signaling	0.832	-1.414	1.789	-1.069
PDGF Signaling	0.905	-1.89	1.069	-1.134
Chondroitin Sulfate Biosynthesis (Late Stages)	-0.447	0	2.309	-2.236
Chondroitin Sulfate Biosynthesis	-0.447	0	2.309	-2.236
VEGF Family Ligand-Receptor Interactions	1.807	-1.89	1.291	0
Telomerase Signaling	1.5	-1.414	1.155	-0.816
NAD biosynthesis II (from tryptophan)	0.816	-2	N/A	-2
Coagulation System	1.667	-2	0.333	0.816
SAPK/JNK Signaling	2.357	-1.897	0.535	0
Cyclins and Cell Cycle Regulation	2.53	N/A	2.121	N/A
Nicotine Degradation III	-2	N/A	-1.265	1.342
Dermatan Sulfate Biosynthesis (Late Stages)	-0.447	0	1.897	-2.236
FAT10 Cancer Signaling Pathway	N/A	N/A	2.333	-2.236
Paxillin Signaling	1.155	-1.633	0.905	-0.816
P2Y Purigenic Receptor Signaling Pathway	0.775	-0.905	1	1.342
Calcium Signaling	-1.291	0	1.508	N/A
UVB-Induced MAPK Signaling	0.905	-1.633	1.89	N/A
Role of PI3K/AKT Signaling in the Pathogenesis of Influenza	0	-1.89	1.342	-1.134
Superpathway of Melatonin Degradation	-1.89	N/A	-1.604	0.816
Thrombopoietin Signaling	0.905	-1.633	1.732	0
LPS-stimulated MAPK Signaling	1.604	-1.633	1	N/A
Small Cell Lung Cancer Signaling	0.333	-1.342	2.53	0
FGF Signaling	0.277	-1.134	2.309	-0.447
T Cell Exhaustion Signaling Pathway	N/A	N/A	0.756	-2.4
Protein Kinase A Signaling	-1.257	0.775	-0.781	0
p70S6K Signaling	1.091	-1.508	1.528	0
Estrogen Biosynthesis	-2.646	N/A	-1.414	N/A
Tryptophan Degradation III (Eukaryotic)	1	N/A	1	-2
Serotonin Degradation	-0.447	1	-1.732	0.816
Glioma Signaling	0.535	-1.414	0.577	-0.447
Estrogen-Dependent Breast Cancer Signaling	0.632	-1.633	0.707	N/A
Neuroprotective Role of THOP1 in Alzheimer's Disease	1.414	-0.333	-0.707	-1.508
Mitotic Roles of Polo-Like Kinase	1.941	N/A	2	N/A
FLT3 Signaling in Hematopoietic Progenitor Cells	1.155	-0.816	1.069	-0.816
Gα12/13 Signaling	1.291	-1.89	0.258	0.378
Apelin Liver Signaling Pathway	-1	N/A	0.816	-2
Neuropathic Pain Signaling In Dorsal Horn Neurons	-0.728	-1.265	1.807	0
Huntington's Disease Signaling	0.894	-1.508	1	-0.378
VEGF Signaling	1.069	-1.134	0.577	0
p53 Signaling	-0.5	0.816	-0.277	-1.134
14-3-3-mediated Signaling	0.832	-1.667	0.775	0.447
Mouse Embryonic Stem Cell Pluripotency	0.775	-0.378	1.414	-0.707
Ovarian Cancer Signaling	0	-0.707	1	-1
G Beta Gamma Signaling	0.471	-0.333	1.265	N/A
Thrombin Signaling	0.218	-0.905	1.279	-0.832
IL-2 Signaling	1.291	-1.414	0.577	-0.378
IL-9 Signaling	0.577	-1.414	1.667	0
CNTF Signaling	0.333	-1.342	1.508	-0.447
Gαs Signaling	1.155	-0.632	0.816	-1
IGF-1 Signaling	0	-0.707	0.535	1.342
Growth Hormone Signaling	0.535	-0.707	1.941	0.378
TGF-β Signaling	1	N/A	0.302	-2.236
PPARα/RXRα Activation	-1.604	0.632	-0.229	1
Triacylglycerol Degradation	-1.667	1.342	0.447	N/A
Retinol Biosynthesis	-1	1.633	0.816	N/A
Renal Cell Carcinoma Signaling	0.632	-1.633	0.333	-0.816
VDR/RXR Activation	1.414	N/A	-0.632	-1.342
Role of NANOG in Mammalian Embryonic Stem Cell Pluripotency	0.632	-1.342	1.387	0
AMPK Signaling	0.218	-2.121	0.535	0
Pyrimidine Ribonucleotides Interconversion	1.667	N/A	1.633	N/A
Pyrimidine Ribonucleotides De Novo Biosynthesis	1.667	N/A	1.633	N/A
CREB Signaling in Neurons	-0.688	-0.905	1.213	0
Fatty Acid β-oxidation I	-1.89	N/A	-1.342	N/A
Leptin Signaling in Obesity	0	-0.816	1.414	1
SPINK1 General Cancer Pathway	-0.535	N/A	2.683	0
EGF Signaling	0.277	-0.816	1.667	-0.447
Cardiac Hypertrophy Signaling	1.091	-1.604	0	0
Aldosterone Signaling in Epithelial Cells	-0.535	-1	1.069	0.447
SPINK1 Pancreatic Cancer Pathway	-0.333	N/A	0.707	2
Ceramide Signaling	0.5	0	-1.508	-1
Cell Cycle: G2/M DNA Damage Checkpoint Regulation	-2.53	N/A	-0.447	N/A
PTEN Signaling	-0.632	0.447	-0.5	0.333
ErbB4 Signaling	0.632	-1.633	0.632	N/A
PEDF Signaling	1.155	-1.342	0	-0.378
ErbB Signaling	0.832	-1.414	0.577	0
Acetone Degradation I (to Methylglyoxal)	-2	N/A	-0.816	N/A
Apelin Cardiomyocyte Signaling Pathway	0.243	N/A	1.069	0.447
Sumoylation Pathway	0.447	N/A	-0.816	1.414
Role of p14/p19ARF in Tumor Suppression	0.333	1.342	-1	N/A
Death Receptor Signaling	1.265	N/A	1.387	N/A
CDK5 Signaling	0	N/A	-0.378	N/A
Dopamine Degradation	-0.816	1.342	-0.447	N/A
BMP signaling pathway	-1	N/A	-1.134	N/A
tRNA Splicing	-2.121	N/A	-0.378	N/A
Glioblastoma Multiforme Signaling	-0.728	-0.577	0.408	-0.775
Endocannabinoid Developing Neuron Pathway	0.775	N/A	1.265	0
Bupropion Degradation	-2	N/A	-0.447	N/A
Melanocyte Development and Pigmentation Signaling	-0.333	-1.134	0.905	0
IL-22 Signaling	1.342	N/A	1	N/A
Histamine Degradation	-1.342	1	N/A	N/A
Complement System	0.707	-1.342	0	-0.258
Amyotrophic Lateral Sclerosis Signaling	-0.535	0	1.732	0
Endometrial Cancer Signaling	0.632	-1.633	0	N/A
JAK/Stat Signaling	0.535	-0.707	1	0
Melanoma Signaling	0.333	-1.342	0.378	N/A
Sphingosine-1-phosphate Signaling	0.775	-1.265	0	0
Regulation of Cellular Mechanics by Calpain Protease	-1	N/A	0	-1
Fatty Acid α-oxidation	-1	1	N/A	N/A
IL-17A Signaling in Gastric Cells	N/A	N/A	2	N/A
TNFR2 Signaling	2	N/A	N/A	N/A
Tryptophan Degradation to 2-amino-3-carboxymuconate Semialdehyde	N/A	N/A	N/A	-2
NRF2-mediated Oxidative Stress Response	1.342	N/A	-0.632	N/A
Synaptic Long Term Potentiation	-0.302	-0.447	1.213	N/A
Prolactin Signaling	0	-0.333	1.213	0.378
Apelin Adipocyte Signaling Pathway	-0.905	N/A	-1	0
Induction of Apoptosis by HIV1	1	N/A	0.816	N/A
GPCR-Mediated Nutrient Sensing in Enteroendocrine Cells	0	-0.302	1.508	N/A
OX40 Signaling Pathway	1.807	N/A	N/A	N/A
GDNF Family Ligand-Receptor Interactions	0	-1.414	-0.378	0
Apelin Cardiac Fibroblast Signaling Pathway	-0.447	N/A	N/A	1.342
Neuregulin Signaling	0.447	N/A	0.302	N/A
STAT3 Pathway	0.577	-0.333	0.5	-0.333
Melatonin Signaling	0.447	N/A	1.265	N/A
Actin Nucleation by ARP-WASP Complex	N/A	N/A	0.577	-1.134
Insulin Receptor Signaling	-0.5	-0.333	0.471	0.378
Retinoate Biosynthesis I	0.378	0.447	0.816	N/A
Ethanol Degradation IV	-1.633	N/A	N/A	N/A
Wnt/Ca+ pathway	N/A	1	0	0.447
Non-Small Cell Lung Cancer Signaling	0	-1.134	-0.302	0
UVA-Induced MAPK Signaling	0	-1.134	-0.302	0
Oxidative Ethanol Degradation III	-1.342	0	N/A	N/A
Adenosine Nucleotides Degradation II	N/A	N/A	1.342	N/A
Basal Cell Carcinoma Signaling	N/A	N/A	0	-1.342
Retinoic acid Mediated Apoptosis Signaling	N/A	N/A	1.134	N/A
Acute Myeloid Leukemia Signaling	-0.535	0	-0.258	0.333
FcγRIIB Signaling in B Lymphocytes	0.302	-0.707	0	N/A
Fatty Acid Activation	-1	N/A	N/A	N/A
Glutamate Receptor Signaling	-1	N/A	N/A	N/A
Tumoricidal Function of Hepatic Natural Killer Cells	1	N/A	N/A	N/A
Bladder Cancer Signaling	-1	N/A	0	N/A
CDP-diacylglycerol Biosynthesis I	N/A	N/A	0.816	N/A
Angiopoietin Signaling	0.333	N/A	0.447	N/A
Neurotrophin/TRK Signaling	0.302	-0.378	0	N/A
Tryptophan Degradation X (Mammalian, via Tryptamine)	-0.447	0	N/A	N/A
The Visual Cycle	-0.447	0	N/A	N/A
Antiproliferative Role of Somatostatin Receptor 2	0	-0.378	0	N/A
Triacylglycerol Biosynthesis	N/A	N/A	0.302	N/A
Unfolded protein response	N/A	N/A	N/A	N/A
IL-12 Signaling and Production in Macrophages	N/A	N/A	N/A	N/A
MSP-RON Signaling Pathway	N/A	N/A	N/A	N/A
Autoimmune Thyroid Disease Signaling	N/A	N/A	N/A	N/A
IL-15 Production	N/A	N/A	N/A	N/A
Antigen Presentation Pathway	N/A	N/A	N/A	N/A
IL-10 Signaling	N/A	N/A	N/A	N/A
Glucocorticoid Receptor Signaling	N/A	N/A	N/A	N/A
Atherosclerosis Signaling	N/A	N/A	N/A	N/A
Clathrin-mediated Endocytosis Signaling	N/A	N/A	N/A	N/A
Lipid Antigen Presentation by CD1	N/A	N/A	N/A	N/A
Trehalose Degradation II (Trehalase)	N/A	N/A	N/A	N/A
T Helper Cell Differentiation	N/A	N/A	N/A	N/A
Nur77 Signaling in T Lymphocytes	N/A	N/A	N/A	N/A
nNOS Signaling in Skeletal Muscle Cells	N/A	N/A	N/A	N/A
Gustation Pathway	N/A	N/A	N/A	N/A
HER-2 Signaling in Breast Cancer	N/A	N/A	N/A	N/A
Retinoate Biosynthesis II	N/A	N/A	N/A	N/A
Role of IL-17A in Arthritis	N/A	N/A	N/A	N/A
Human Embryonic Stem Cell Pluripotency	N/A	N/A	N/A	N/A
FXR/RXR Activation	N/A	N/A	N/A	N/A
Purine Ribonucleosides Degradation to Ribose-1-phosphate	N/A	N/A	N/A	N/A
G-Protein Coupled Receptor Signaling	N/A	N/A	N/A	N/A
Gap Junction Signaling	N/A	N/A	N/A	N/A
Caveolar-mediated Endocytosis Signaling	N/A	N/A	N/A	N/A
IL-17A Signaling in Fibroblasts	N/A	N/A	N/A	N/A
Maturity Onset Diabetes of Young (MODY) Signaling	N/A	N/A	N/A	N/A
Axonal Guidance Signaling	N/A	N/A	N/A	N/A
TR/RXR Activation	N/A	N/A	N/A	N/A
Germ Cell-Sertoli Cell Junction Signaling	N/A	N/A	N/A	N/A
Primary Immunodeficiency Signaling	N/A	N/A	N/A	N/A
Tight Junction Signaling	N/A	N/A	N/A	N/A
Dermatan Sulfate Degradation (Metazoa)	N/A	N/A	N/A	N/A
Thymine Degradation	N/A	0	N/A	N/A
Reelin Signaling in Neurons	N/A	N/A	N/A	N/A
Chronic Myeloid Leukemia Signaling	N/A	N/A	N/A	N/A
Role of JAK1, JAK2 and TYK2 in Interferon Signaling	N/A	N/A	N/A	N/A
Adipogenesis pathway	N/A	N/A	N/A	N/A
Epithelial Adherens Junction Signaling	N/A	N/A	N/A	N/A
Sertoli Cell-Sertoli Cell Junction Signaling	N/A	N/A	N/A	N/A
Th1 and Th2 Activation Pathway	N/A	N/A	N/A	N/A
L-DOPA Degradation	N/A	N/A	N/A	N/A
Netrin Signaling	N/A	N/A	N/A	N/A
Systemic Lupus Erythematosus Signaling	N/A	N/A	N/A	N/A
Role of Hypercytokinemia/hyperchemokinemia in the Pathogenesis of Influenza	N/A	N/A	N/A	N/A
α-tocopherol Degradation	N/A	N/A	N/A	N/A
HIF1α Signaling	N/A	N/A	N/A	N/A
Crosstalk between Dendritic Cells and Natural Killer Cells	N/A	N/A	N/A	N/A
Airway Pathology in Chronic Obstructive Pulmonary Disease	N/A	N/A	N/A	N/A
DNA damage-induced 14-3-3σ Signaling	N/A	N/A	N/A	N/A
Phagosome Formation	N/A	N/A	N/A	N/A
T Cell Receptor Signaling	N/A	N/A	N/A	N/A
Regulation of IL-2 Expression in Activated and Anergic T Lymphocytes	N/A	N/A	N/A	N/A
Agranulocyte Adhesion and Diapedesis	N/A	N/A	N/A	N/A
Erythropoietin Signaling	N/A	N/A	N/A	N/A
Airway Inflammation in Asthma	N/A	N/A	N/A	N/A
Semaphorin Signaling in Neurons	N/A	N/A	N/A	N/A
Granulocyte Adhesion and Diapedesis	N/A	N/A	N/A	N/A
Role of Cytokines in Mediating Communication between Immune Cells	N/A	N/A	N/A	N/A
Role of JAK1 and JAK3 in γc Cytokine Signaling	N/A	N/A	N/A	N/A
Amyloid Processing	N/A	N/A	N/A	N/A
CTLA4 Signaling in Cytotoxic T Lymphocytes	N/A	N/A	N/A	N/A
GABA Receptor Signaling	N/A	N/A	N/A	N/A
Xenobiotic Metabolism Signaling	N/A	N/A	N/A	N/A
Allograft Rejection Signaling	N/A	N/A	N/A	N/A
Extrinsic Prothrombin Activation Pathway	N/A	N/A	N/A	N/A
Virus Entry via Endocytic Pathways	N/A	N/A	N/A	N/A
B Cell Development	N/A	N/A	N/A	N/A
Pathogenesis of Multiple Sclerosis	N/A	N/A	N/A	N/A
Communication between Innate and Adaptive Immune Cells	N/A	N/A	N/A	N/A
DNA Double-Strand Break Repair by Homologous Recombination	N/A	N/A	N/A	N/A
Polyamine Regulation in Colon Cancer	N/A	N/A	N/A	N/A
IL-15 Signaling	N/A	N/A	N/A	N/A
Role of JAK family kinases in IL-6-type Cytokine Signaling	N/A	N/A	N/A	N/A
Altered T Cell and B Cell Signaling in Rheumatoid Arthritis	N/A	N/A	N/A	N/A
Role of PKR in Interferon Induction and Antiviral Response	N/A	N/A	N/A	N/A
Adenine and Adenosine Salvage III	N/A	N/A	N/A	N/A
FAK Signaling	N/A	N/A	N/A	N/A
Molecular Mechanisms of Cancer	N/A	N/A	N/A	N/A
Differential Regulation of Cytokine Production in Macrophages and T Helper Cells by IL-17A and IL-17F	N/A	N/A	N/A	N/A
Graft-versus-Host Disease Signaling	N/A	N/A	N/A	N/A
IL-4 Signaling	N/A	N/A	N/A	N/A
Prostate Cancer Signaling	N/A	N/A	N/A	N/A
Apelin Muscle Signaling Pathway	N/A	N/A	N/A	N/A
Role of IL-17A in Psoriasis	N/A	N/A	N/A	N/A
Role of MAPK Signaling in the Pathogenesis of Influenza	N/A	N/A	N/A	N/A
Hepatic Fibrosis / Hepatic Stellate Cell Activation	N/A	N/A	N/A	N/A
Natural Killer Cell Signaling	N/A	N/A	N/A	N/A
Arginine Degradation VI (Arginase 2 Pathway)	N/A	N/A	N/A	N/A
PXR/RXR Activation	N/A	N/A	N/A	N/A
IL-17 Signaling	N/A	N/A	N/A	N/A
Role of Macrophages, Fibroblasts and Endothelial Cells in Rheumatoid Arthritis	N/A	N/A	N/A	N/A
Regulation of the Epithelial-Mesenchymal Transition Pathway	N/A	N/A	N/A	N/A
Myc Mediated Apoptosis Signaling	N/A	N/A	N/A	N/A
Role of Osteoblasts, Osteoclasts and Chondrocytes in Rheumatoid Arthritis	N/A	N/A	N/A	N/A
Hereditary Breast Cancer Signaling	N/A	N/A	N/A	N/A
Ephrin A Signaling	N/A	N/A	N/A	N/A
Docosahexaenoic Acid (DHA) Signaling	N/A	N/A	N/A	N/A
Role of JAK2 in Hormone-like Cytokine Signaling	N/A	N/A	N/A	N/A
Breast Cancer Regulation by Stathmin1	N/A	N/A	N/A	N/A
Differential Regulation of Cytokine Production in Intestinal Epithelial Cells by IL-17A and IL-17F	N/A	N/A	N/A	N/A
Hematopoiesis from Pluripotent Stem Cells	N/A	N/A	N/A	N/A
Role of Tissue Factor in Cancer	N/A	N/A	N/A	N/A
Cancer Drug Resistance By Drug Efflux	N/A	N/A	N/A	N/A
Hepatic Cholestasis	N/A	N/A	N/A	N/A
Chondroitin Sulfate Degradation (Metazoa)	N/A	N/A	N/A	N/A
Uracil Degradation II (Reductive)	N/A	0	N/A	N/A
